# Supplementary material for: Identification of Stable Meta-QTLs and Candidate Genes Underlying Fiber Quality and Agronomic Traits in Cotton
Source: Plants (Basel). 2025 Oct 24;14(21):3252. doi: 10.3390/plants14213252 (PMC12609637; doi:10.3390/plants14213252)
Supplement: Supplementary file 1 [file plants-14-03252-s001.zip]

Archive with 1 entries (1 files):
- plants-3862712-supplementary.pdf
